# Supplementary material for: Protective Effect of Hawthorn Fruit Extract against High Fructose-Induced Oxidative Stress and Endoplasmic Reticulum Stress in Pancreatic β-Cells
Source: Foods. 2023 Mar 8;12(6):1130. doi: 10.3390/foods12061130 (PMC10047983; doi:10.3390/foods12061130)
Supplement: Supplementary file 1 [file foods-12-01130-s001.zip]

Archive with 1 entries (1 files):
- foods-2188282-supplementary.pdf
